# Supplementary material for: Multiple Localization Analysis of the Major QTL—sfw 2.2 for Controlling Single Fruit Weight Traits in Melon Based on SLAF Sequencing
Source: Genes (Basel). 2024 Aug 28;15(9):1138. doi: 10.3390/genes15091138 (PMC11430989; doi:10.3390/genes15091138)
Supplement: Supplementary file 1 [file genes-15-01138-s001.zip]

Archive with 3 entries (2 files):
- Supplementary materials/Table S1.xlsx
- Supplementary materials/Figure S1.pdf
- Supplementary materials/
