# Supplementary material for: Multiple Localization Analysis of the Major QTL—sfw 2.2 for Controlling Single Fruit Weight Traits in Melon Based on SLAF Sequencing
Source: Genes (Basel). 2024 Aug 28;15(9):1138. doi: 10.3390/genes15091138 (PMC11430989; doi:10.3390/genes15091138)
Supplement: Supplementary file 1 [file genes-15-01138-s001.zip › Supplementary materials/Table S1.xlsx]

## Sheet: Sheet2
Table S1 Candidate gene annotation information
Gene	Chr	Genomic location	Gene annotation
MELO3C029669	Chr02	18564512 -18570079	Cucumis melo fimbrin-5 (LOC103495662), transcript variant X3, mRNA
MELO3C029673	Chr02	18647106 - 18649351	gamma-aminobutyrate transaminase POP2, mitochondrial-like
MELO3C029674	Chr02	18672750 - 18675732	Cucumis melo UDP-glucose:glycoprotein glucosyltransferase(LOC103496113), transcript variant X2, mRNA
